# Supplementary material for: Characterization of Mitochondrial Double-Stranded RNA Levels in Non–Small Cell Lung Carcinoma
Source: Cancer Res Commun. 2026 Apr 7;6(4):769–82. doi: 10.1158/2767-9764.CRC-25-0656 (PMC13054796; doi:10.1158/2767-9764.CRC-25-0656)
Supplement: Supplementary File 1 — High, Medium and Low mtdsRNA Quartiles [file crc-25-0656_supplementary_file_1_supps1.xlsx]

## Sheet: Sheet1
Supplementary File 1: Quartiles of dsRNA calculated
cell_line	avg_light_strand_fraction	group
NCI-H2405	0.506095	High
NCI-H2126	0.430642	High
NCI-H1437	0.420593	High
NCI-H838	0.388604	High
NCI-H520	0.367544	High
NCI-H2087	0.351667	High
NCI-H522	0.343274	High
NCI-H1299	0.327158	High
NCI-H1993	0.327071	High
NCI-H1568	0.320021	High
NCI-H2009	0.317176	High
NCI-H2085	0.309756	High
NCI-H1573	0.297789	High
NCI-H1373	0.297779	High
NCI-H1792	0.289195	High
HCC827	0.287615	Intermediate
WI-38	0.28403	Intermediate
A549	0.282101	Intermediate
SK-LU-1	0.266312	Intermediate
NCI-H820	0.26132	Intermediate
Calu3	0.258379	Intermediate
BEAS-2B	0.25512	Intermediate
HCC4006	0.249653	Intermediate
NCI-H1563	0.244535	Intermediate
NCI-H2291	0.241559	Intermediate
NCI-H2023	0.240579	Intermediate
NCI-H2122	0.232044	Intermediate
NCI-H23	0.229923	Intermediate
NCI-H2347	0.228137	Intermediate
NCI-H3122	0.224853	Intermediate
NCI-H1781	0.222172	Intermediate
NCI-H1703	0.221939	Intermediate
NCI-H1838	0.221183	Intermediate
NCI-H460	0.212723	Intermediate
NCI-H1693	0.203641	Intermediate
NCI-H1734	0.197582	Intermediate
NCI-H2228	0.196053	Intermediate
NCI-H1755	0.19163	Intermediate
NCI-H2030	0.178585	Intermediate
A427	0.17699	Intermediate
NCI-H2073	0.173341	Intermediate
Calu-1	0.167197	Intermediate
IMR-90	0.16481	Intermediate
NCI-H1944	0.158492	Intermediate
NCI-H441	0.157514	Intermediate
NCI-H1975	0.151062	Low
RERF-LC-MS	0.146167	Low
NCI-H292	0.135541	Low
NCI-H1648	0.128058	Low
NCI-H1651	0.122436	Low
NCI-H1435	0.120779	Low
NCI-H1793	0.118687	Low
Calu1	0.115958	Low
NCI-H1666	0.113121	Low
NCI-H1623	0.112935	Low
NCI-H1395	0.10897	Low
NCI-H2342	0.103891	Low
NCI-H1650	0.103661	Low
Calu6	0.100699	Low
PC9	0.0921205	Low
HCC2935	0.055172	Low
